# Supplementary material for: Regulatory roles of an sRNA derived from the 5´ UTR and sequence internal to lapA in Pseudomonas aeruginosa PAO1
Source: Microbiol Spectr. 2025 Apr 22;13(6):e01303-24. doi: 10.1128/spectrum.01303-24 (PMC12131859; doi:10.1128/spectrum.01303-24)
Supplement: Table S1 — sRNAs were predicted with Rockhopper after manual curation. [file spectrum.01303-24-s0002.xlsx]

## Sheet: Sheet1
Table S1 sRNAs were predicted with Rockhopper after manual curation.
sRNA ID	Location	Start	End	Strand	Antisense Genes	Length
sRNA0002	NC_002516.2	27606	27645	+	-	40
sRNA0003	NC_002516.2	56676	56609	-	antisense: PA0042	68
sRNA0004	NC_002516.2	60401	60655	+	-	255
sRNA0005	NC_002516.2	82502	82715	+	antisense: PA0070	214
sRNA0006	NC_002516.2	127145	127274	+	-	130
sRNA0007	NC_002516.2	128338	128071	-	antisense: coxB	268
sRNA0008	NC_002516.2	130910	130819	-	antisense: coIII	92
sRNA0009	NC_002516.2	131174	131010	-	antisense: coIII	165
sRNA0010	NC_002516.2	131397	131347	-	antisense: coIII	51
sRNA0013	NC_002516.2	159084	158884	-	antisense: ahpF	201
sRNA0014	NC_002516.2	159481	159284	-	antisense: ahpF	198
sRNA0017	NC_002516.2	298134	298316	+	-	183
sRNA0020	NC_002516.2	338060	337956	-	antisense: spuC	105
sRNA0019	NC_002516.2	338322	338435	+	-	114
sRNA0021	NC_002516.2	347819	347645	-	antisense: PA0306	175
sRNA0025	NC_002516.2	351926	352158	+	antisense: PA0311	233
sRNA0026	NC_002516.2	354543	354655	+	-	113
sRNA0028	NC_002516.2	389535	389371	-	antisense: PA0346	165
sRNA0029	NC_002516.2	389732	389647	-	antisense: PA0346	86
sRNA0030	NC_002516.2	398020	397896	-	-	125
sRNA0031	NC_002516.2	402599	402675	+	-	77
sRNA0032	NC_002516.2	421277	421171	-	antisense: rpoH	107
sRNA0034	NC_002516.2	423670	423712	+	-	43
sRNA0035	NC_002516.2	428818	428769	-	-	50
sRNA0036	NC_002516.2	429971	429871	-	-	101
sRNA0038	NC_002516.2	498994	498747	-	antisense: PA0444	248
sRNA0039	NC_002516.2	499622	499327	-	antisense: PA0444	296
sRNA0041	NC_002516.2	514421	514600	+	antisense: dbpA	180
sRNA0043	NC_002516.2	544475	544388	-	-	88
sRNA0044	NC_002516.2	544819	544673	-	antisense: PA0483	147
sRNA0045	NC_002516.2	578022	578211	+	antisense: nirM nirC	190
sRNA0046	NC_002516.2	579684	579950	+	antisense: nirS	267
sRNA0048	NC_002516.2	588733	588914	+	-	182
sRNA0054	NC_002516.2	635585	635690	+	antisense: rpoD	106
sRNA0052	NC_002516.2	636303	636245	-	-	59
sRNA0053	NC_002516.2	638372	638325	-	-	48
sRNA0055	NC_002516.2	648750	648687	-	-	64
sRNA0057	NC_002516.2	689427	689536	+	-	110
sRNA0058	NC_002516.2	698940	699081	+	-	142
sRNA0060	NC_002516.2	700477	700283	-	antisense: PA0643	195
sRNA0061	NC_002516.2	700980	700639	-	antisense: PA0643 PA0644	342
sRNA0062	NC_002516.2	701962	701759	-	antisense: PA0646	204
sRNA0059	NC_002516.2	703072	703229	+	-	158
sRNA0063	NC_002516.2	708328	708214	-	antisense: speD	115
sRNA0064	NC_002516.2	717732	717816	+	antisense: PA0666	85
sRNA0065	NC_002516.2	722294	722126	-	antisense: PA0668.1	169
sRNA0066	NC_002516.2	722763	722666	-	antisense: PA0668.1	98
sRNA0067	NC_002516.2	724227	724118	-	antisense: PA0668.4	110
sRNA0068	NC_002516.2	724476	724384	-	antisense: PA0668.4	93
sRNA0069	NC_002516.2	725026	724978	-	antisense: PA0668.4	49
sRNA0070	NC_002516.2	725284	725224	-	antisense: PA0668.4	61
sRNA0071	NC_002516.2	725686	725569	-	antisense: PA0668.4	118
sRNA0073	NC_002516.2	726942	726785	-	antisense: PA0668.4	158
sRNA0074	NC_002516.2	736518	736620	+	antisense: PA0677	103
sRNA0075	NC_002516.2	737617	737531	-	-	87
sRNA0076	NC_002516.2	738110	737690	-	antisense: PA0679	421
sRNA0077	NC_002516.2	738194	738263	+	antisense: PA0680	70
sRNA0078	NC_002516.2	747369	747469	+	-	101
sRNA0085	NC_002516.2	747855	747765	-	antisense: PA0688	91
sRNA0080	NC_002516.2	762760	762890	+	-	131
sRNA0081	NC_002516.2	763494	763656	+	-	163
sRNA0082	NC_002516.2	768360	768406	+	-	47
sRNA0086	NC_002516.2	779358	779251	-	-	108
sRNA0087	NC_002516.2	799046	799005	-	-	42
sRNA0088	NC_002516.2	805574	805685	+	-	112
sRNA0091	NC_002516.2	863907	864034	+	-	128
sRNA0092	NC_002516.2	875959	875836	-	antisense: pmtA	124
sRNA0093	NC_002516.2	881765	881470	-	antisense: PA0803	296
sRNA0094	NC_002516.2	898727	898963	+	antisense: PA0823	237
sRNA0095	NC_002516.2	899018	899245	+	antisense: PA0823 PA0824	228
sRNA0096	NC_002516.2	899642	899727	+	antisense: PA0824	86
sRNA0097	NC_002516.2	901552	901865	+	antisense: ssrA	314
sRNA0098	NC_002516.2	909030	909277	+	antisense: PA0834	248
sRNA0101	NC_002516.2	950884	950763	-	-	122
sRNA0102	NC_002516.2	971997	972055	+	-	59
sRNA0105	NC_002516.2	1038299	1038046	-	antisense: PA0951	254
sRNA0106	NC_002516.2	1038965	1038506	-	antisense: PA0951	460
sRNA0107	NC_002516.2	1039307	1039382	+	antisense: PA0952	76
sRNA0110	NC_002516.2	1055635	1055416	-	antisense: tolA	220
sRNA0111	NC_002516.2	1060144	1059992	-	antisense: PA0976	153
sRNA0114	NC_002516.2	1063778	1063898	+	-	121
sRNA0113	NC_002516.2	1063881	1063628	-	-	254
sRNA0115	NC_002516.2	1112567	1112714	+	antisense: PA1026	148
sRNA0116	NC_002516.2	1116538	1116633	+	-	96
sRNA0117	NC_002516.2	1135087	1134906	-	antisense: PA1047	182
sRNA0118	NC_002516.2	1135312	1135197	-	antisense: PA1047	116
sRNA0121	NC_002516.2	1193565	1193375	-	antisense: fliF	191
sRNA0122	NC_002516.2	1203794	1203635	-	antisense: PA1112	160
sRNA0123	NC_002516.2	1204670	1204537	-	antisense: PA1112	134
sRNA0124	NC_002516.2	1275197	1275258	+	antisense: napA	62
sRNA0125	NC_002516.2	1400604	1400506	-	-	99
sRNA0126	NC_002516.2	1401411	1401197	-	-	215
sRNA0128	NC_002516.2	1427603	1427680	+	-	78
sRNA0129	NC_002516.2	1440677	1441079	+	antisense: PA1328	403
sRNA0131	NC_002516.2	1444625	1444537	-	-	89
sRNA0134	NC_002516.2	1463456	1463585	+	-	130
sRNA0135	NC_002516.2	1474265	1474178	-	-	88
sRNA0136	NC_002516.2	1541231	1541378	+	antisense: PA1417	148
sRNA0137	NC_002516.2	1547535	1547273	-	antisense: gbuR	263
sRNA0138	NC_002516.2	1547950	1547896	-	antisense: gbuR	55
sRNA0139	NC_002516.2	1548236	1548066	-	antisense: gbuR	171
sRNA0142	NC_002516.2	1595313	1595661	+	antisense: PA1466	349
sRNA0143	NC_002516.2	1598875	1598705	-	antisense: PA1470	171
sRNA0144	NC_002516.2	1635793	1635886	+	-	94
sRNA0145	NC_002516.2	1673161	1673203	+	-	43
sRNA0149	NC_002516.2	1682599	1683026	+	antisense: hemN	428
sRNA0150	NC_002516.2	1684552	1684684	+	antisense: PA1547	133
sRNA0148	NC_002516.2	1693000	1692949	-	-	52
sRNA0153	NC_002516.2	1733867	1733657	-	antisense: braB	211
sRNA0154	NC_002516.2	1734168	1734125	-	antisense: PA1591	44
sRNA0155	NC_002516.2	1734573	1734429	-	antisense: PA1591	145
sRNA0157	NC_002516.2	1740274	1740449	+	antisense: PA1598	176
sRNA0158	NC_002516.2	1740564	1740699	+	antisense: PA1598	136
sRNA0159	NC_002516.2	1740949	1741139	+	antisense: PA1598	191
sRNA0161	NC_002516.2	1749375	1749743	+	antisense: PA1607	369
sRNA0160	NC_002516.2	1749894	1749847	-	-	48
sRNA0162	NC_002516.2	1786769	1786833	+	antisense: PA1640	65
sRNA0163	NC_002516.2	1794866	1794758	-	-	109
sRNA0164	NC_002516.2	1796921	1797038	+	-	118
sRNA0166	NC_002516.2	1827141	1827075	-	-	67
sRNA0167	NC_002516.2	1828401	1828002	-	antisense: PA1678	400
sRNA0168	NC_002516.2	1828912	1828693	-	antisense: PA1678	220
sRNA0169	NC_002516.2	1831971	1832010	+	-	40
sRNA0171	NC_002516.2	1872291	1872493	+	-	203
sRNA0172	NC_002516.2	1877999	1877889	-	antisense: PA1735	111
sRNA0173	NC_002516.2	1878616	1878269	-	antisense: PA1735	348
sRNA0174	NC_002516.2	1886493	1886170	-	antisense: PA1742	324
sRNA0175	NC_002516.2	1886796	1886556	-	antisense: PA1742	241
sRNA0176	NC_002516.2	1887057	1886950	-	antisense: PA1742	108
sRNA0178	NC_002516.2	1887365	1887493	+	antisense: PA1744	129
sRNA0181	NC_002516.2	1922306	1922490	+	antisense: cobA	185
sRNA0182	NC_002516.2	1939459	1939413	-	-	47
sRNA0184	NC_002516.2	1955132	1955047	-	antisense: clpX	86
sRNA0183	NC_002516.2	1958624	1958750	+	-	127
sRNA0185	NC_002516.2	1967273	1967559	+	antisense: PA1810	287
sRNA0186	NC_002516.2	1968501	1968650	+	antisense: PA1811	150
sRNA0190	NC_002516.2	1997079	1997472	+	antisense: PA1837a	394
sRNA0191	NC_002516.2	1997525	1997713	+	antisense: PA1839	189
sRNA0192	NC_002516.2	2059584	2059464	-	antisense: PA1889	121
sRNA0193	NC_002516.2	2085980	2085930	-	-	51
sRNA0195	NC_002516.2	2119483	2119299	-	antisense: PA1938	185
sRNA0196	NC_002516.2	2119721	2119579	-	antisense: PA1938	143
sRNA0199	NC_002516.2	2155298	2155372	+	-	75
sRNA0200	NC_002516.2	2171940	2171982	+	-	43
sRNA0201	NC_002516.2	2188257	2188396	+	-	140
sRNA0202	NC_002516.2	2198793	2198751	-	-	43
sRNA0203	NC_002516.2	2208807	2208857	+	antisense: PA2018	51
sRNA0204	NC_002516.2	2219246	2219136	-	-	111
sRNA0205	NC_002516.2	2233750	2233903	+	-	154
sRNA0208	NC_002516.2	2289076	2289028	-	-	49
sRNA0209	NC_002516.2	2321129	2321066	-	-	64
sRNA0211	NC_002516.2	2328770	2328903	+	antisense: PA2117	134
sRNA0212	NC_002516.2	2330696	2330812	+	antisense: PA2118a	117
sRNA0213	NC_002516.2	2330975	2331153	+	antisense: PA2119	179
sRNA0214	NC_002516.2	2331394	2331788	+	antisense: PA2119	395
sRNA0215	NC_002516.2	2381931	2382086	+	antisense: PA2162	156
sRNA0217	NC_002516.2	2396446	2396604	+	antisense: PA2175	159
sRNA0220	NC_002516.2	2453532	2453666	+	-	135
sRNA0221	NC_002516.2	2472762	2472863	+	antisense: bkdR	102
sRNA0222	NC_002516.2	2473037	2473110	+	-	74
sRNA0224	NC_002516.2	2527742	2527668	-	-	75
sRNA0225	NC_002516.2	2546870	2546918	+	antisense: PA2308	49
sRNA0226	NC_002516.2	2550496	2550275	-	antisense: PA2312	222
sRNA0227	NC_002516.2	2626351	2626190	-	antisense: PA2374 PA2373	162
sRNA0228	NC_002516.2	2626534	2626443	-	antisense: PA2374	92
sRNA0229	NC_002516.2	2722005	2722174	+	-	170
sRNA0231	NC_002516.2	2729441	2729375	-	antisense: bexR	67
sRNA0232	NC_002516.2	2733021	2732976	-	-	46
sRNA0237	NC_002516.2	2809262	2809212	-	antisense: mexE	51
sRNA0240	NC_002516.2	2818302	2818217	-	antisense: PA2500	86
sRNA0241	NC_002516.2	2818611	2818434	-	antisense: PA2500	178
sRNA0242	NC_002516.2	2880496	2880417	-	-	80
sRNA0243	NC_002516.2	2881410	2881357	-	antisense: PA2549	54
sRNA0244	NC_002516.2	2884205	2884109	-	-	97
sRNA0246	NC_002516.2	2893130	2892883	-	antisense: PA2558	248
sRNA0247	NC_002516.2	2897038	2897134	+	antisense: PA2562	97
sRNA0248	NC_002516.2	2909822	2909884	+	antisense: PA2573	63
sRNA0250	NC_002516.2	2911008	2911143	+	antisense: alkB1	136
sRNA0252	NC_002516.2	2966939	2967001	+	-	63
sRNA0254	NC_002516.2	2981555	2981626	+	-	72
sRNA0255	NC_002516.2	2982472	2982388	-	-	85
sRNA0256	NC_002516.2	2982818	2982621	-	antisense: nuoA	198
sRNA0257	NC_002516.2	3010540	3010480	-	antisense: PA2661	61
sRNA0258	NC_002516.2	3042028	3041763	-	antisense: pfeA	266
sRNA0259	NC_002516.2	3042252	3042210	-	antisense: pfeA	43
sRNA0261	NC_002516.2	3042834	3042394	-	antisense: pfeA PA2689	441
sRNA0262	NC_002516.2	3043420	3043021	-	antisense: PA2689	400
sRNA0263	NC_002516.2	3051696	3051798	+	-	103
sRNA0267	NC_002516.2	3108215	3108013	-	antisense: PA2746	203
sRNA0266	NC_002516.2	3108413	3108461	+	-	49
sRNA0268	NC_002516.2	3108444	3108326	-	antisense: PA2746	119
sRNA0269	NC_002516.2	3108734	3108656	-	-	79
sRNA0270	NC_002516.2	3108920	3109289	+	antisense: PA2747	370
sRNA0271	NC_002516.2	3110647	3110737	+	-	91
sRNA0272	NC_002516.2	3111576	3111146	-	antisense: endA	431
sRNA0273	NC_002516.2	3112125	3111631	-	antisense: PA2750	495
sRNA0274	NC_002516.2	3114076	3113902	-	-	175
sRNA0277	NC_002516.2	3116458	3116653	+	-	196
sRNA0279	NC_002516.2	3122976	3122874	-	antisense: PA2763a	103
sRNA0280	NC_002516.2	3125516	3125443	-	-	74
sRNA0281	NC_002516.2	3132151	3132031	-	-	121
sRNA0282	NC_002516.2	3136081	3136019	-	-	63
sRNA0283	NC_002516.2	3148661	3148944	+	antisense: PA2792	284
sRNA0284	NC_002516.2	3149055	3149227	+	antisense: PA2792	173
sRNA0285	NC_002516.2	3160248	3160310	+	-	63
sRNA0286	NC_002516.2	3163834	3163739	-	antisense: copS	96
sRNA0287	NC_002516.2	3164633	3164430	-	antisense: copS	204
sRNA0288	NC_002516.2	3178292	3178101	-	antisense: PA2824	192
sRNA0290	NC_002516.2	3233136	3232781	-	antisense: PA2880	356
sRNA0291	NC_002516.2	3247696	3247496	-	antisense: atuH	201
sRNA0292	NC_002516.2	3248105	3247815	-	antisense: atuH	291
sRNA0293	NC_002516.2	3249795	3249632	-	-	164
sRNA0294	NC_002516.2	3254539	3254679	+	antisense: PA2900	141
sRNA0299	NC_002516.2	3290751	3291014	+	antisense: PA2935	264
sRNA0300	NC_002516.2	3291099	3291282	+	antisense: PA2935	184
sRNA0301	NC_002516.2	3295413	3295191	-	antisense: PA2939	223
sRNA0302	NC_002516.2	3299328	3299382	+	-	55
sRNA0303	NC_002516.2	3312618	3312703	+	-	86
sRNA0305	NC_002516.2	3319402	3319473	+	antisense: PA2959	72
sRNA0306	NC_002516.2	3335109	3334657	-	antisense: rne	453
sRNA0308	NC_002516.2	3372750	3372707	-	-	44
sRNA0309	NC_002516.2	3376991	3376744	-	-	248
sRNA0310	NC_002516.2	3394749	3394803	+	-	55
sRNA0311	NC_002516.2	3395243	3395109	-	antisense: PA3031.1	135
sRNA0314	NC_002516.2	3398029	3397978	-	-	52
sRNA0315	NC_002516.2	3414311	3414110	-	-	202
sRNA0316	NC_002516.2	3414700	3414485	-	antisense: rmf	216
sRNA0319	NC_002516.2	3490050	3489915	-	-	136
sRNA0320	NC_002516.2	3493746	3493586	-	-	161
sRNA0321	NC_002516.2	3499485	3499399	-	-	87
sRNA0322	NC_002516.2	3502634	3502571	-	-	64
sRNA0326	NC_002516.2	3568735	3569053	+	antisense: PA3178	319
sRNA0327	NC_002516.2	3575911	3575806	-	-	106
sRNA0330	NC_002516.2	3588554	3588185	-	antisense: gapA	370
sRNA0331	NC_002516.2	3591343	3591243	-	-	101
sRNA0333	NC_002516.2	3595326	3595367	+	-	42
sRNA0335	NC_002516.2	3614874	3614918	+	-	45
sRNA0338	NC_002516.2	3621863	3622009	+	antisense: PA3234	147
sRNA0339	NC_002516.2	3622312	3622564	+	antisense: PA3234	253
sRNA0340	NC_002516.2	3623086	3623361	+	antisense: PA3235 PA3234	276
sRNA0342	NC_002516.2	3631557	3631611	+	-	55
sRNA0343	NC_002516.2	3642866	3642905	+	-	40
sRNA0344	NC_002516.2	3647754	3647619	-	-	136
sRNA0345	NC_002516.2	3649217	3648834	-	antisense: PA3261	384
sRNA0346	NC_002516.2	3649591	3649357	-	-	235
sRNA0348	NC_002516.2	3673001	3672564	-	-	438
sRNA0350	NC_002516.2	3673053	3673189	+	antisense: oprO	137
sRNA0349	NC_002516.2	3674410	3674338	-	-	73
sRNA0351	NC_002516.2	3679532	3679437	-	-	96
sRNA0352	NC_002516.2	3681902	3682028	+	antisense: PA3290	127
sRNA0353	NC_002516.2	3682280	3682354	+	antisense: PA3290	75
sRNA0354	NC_002516.2	3689479	3689520	+	-	42
sRNA0355	NC_002516.2	3697347	3697274	-	-	74
sRNA0356	NC_002516.2	3705714	3705522	-	-	193
sRNA0358	NC_002516.2	3749461	3749329	-	antisense: plpD	133
sRNA0359	NC_002516.2	3762972	3762833	-	antisense: flgM	140
sRNA0360	NC_002516.2	3764760	3764978	+	antisense: PA3354	219
sRNA0361	NC_002516.2	3766039	3766390	+	antisense: PA3355	352
sRNA0367	NC_002516.2	3780493	3780867	+	antisense: PA3372	375
sRNA0365	NC_002516.2	3789092	3789027	-	-	66
sRNA0368	NC_002516.2	3792195	3792280	+	-	86
sRNA0370	NC_002516.2	3803485	3803366	-	-	120
sRNA0372	NC_002516.2	3858415	3858550	+	antisense: PA3453	136
sRNA0374	NC_002516.2	3913820	3913875	+	-	56
sRNA0377	NC_002516.2	4010467	4010328	-	-	140
sRNA0378	NC_002516.2	4015276	4015349	+	-	74
sRNA0380	NC_002516.2	4018411	4018303	-	antisense: glpM	109
sRNA0385	NC_002516.2	4075086	4075008	-	-	79
sRNA0389	NC_002516.2	4082689	4082876	+	antisense: lpxA	188
sRNA0390	NC_002516.2	4083238	4083336	+	antisense: fabZ	99
sRNA0388	NC_002516.2	4083443	4083403	-	-	41
sRNA0391	NC_002516.2	4087257	4087526	+	antisense: PA3649 opr86	270
sRNA0392	NC_002516.2	4087585	4088013	+	antisense: PA3649	429
sRNA0394	NC_002516.2	4131248	4131535	+	antisense: PA3689	288
sRNA0395	NC_002516.2	4142569	4142403	-	-	167
sRNA0396	NC_002516.2	4165620	4165572	-	-	49
sRNA0397	NC_002516.2	4173174	4173073	-	-	102
sRNA0398	NC_002516.2	4179275	4179128	-	-	148
sRNA0399	NC_002516.2	4193275	4193133	-	antisense: PA3739	143
sRNA0402	NC_002516.2	4254690	4254336	-	antisense: PA3795	355
sRNA0407	NC_002516.2	4329517	4329694	+	antisense: PA3866	178
sRNA0409	NC_002516.2	4364444	4364273	-	antisense: PA3896	172
sRNA0410	NC_002516.2	4367227	4367282	+	-	56
sRNA0412	NC_002516.2	4411118	4411284	+	antisense: PA3934	167
sRNA0414	NC_002516.2	4429209	4429363	+	-	155
sRNA0415	NC_002516.2	4442877	4442955	+	-	79
sRNA0417	NC_002516.2	4444864	4444731	-	-	134
sRNA0419	NC_002516.2	4461244	4461387	+	-	144
sRNA0420	NC_002516.2	4466309	4466263	-	-	47
sRNA0421	NC_002516.2	4471325	4471390	+	-	66
sRNA0422	NC_002516.2	4494945	4494998	+	-	54
sRNA0423	NC_002516.2	4499907	4499867	-	-	41
sRNA0424	NC_002516.2	4503900	4504000	+	-	101
sRNA0426	NC_002516.2	4514455	4514642	+	-	188
sRNA0427	NC_002516.2	4525209	4525261	+	-	53
sRNA0428	NC_002516.2	4528405	4528183	-	antisense: dxs	223
sRNA0431	NC_002516.2	4540797	4540901	+	antisense: PA4062	105
sRNA0432	NC_002516.2	4544563	4544606	+	-	44
sRNA0433	NC_002516.2	4545708	4546113	+	antisense: PA4068	406
sRNA0434	NC_002516.2	4567344	4567714	+	antisense: cupB3	371
sRNA0437	NC_002516.2	4621051	4621105	+	-	55
sRNA0438	NC_002516.2	4637584	4637445	-	antisense: PA4144	140
sRNA0444	NC_002516.2	4759071	4759215	+	antisense: rpsE	145
sRNA0445	NC_002516.2	4759325	4759403	+	antisense: rpsE	79
sRNA0446	NC_002516.2	4759932	4759994	+	antisense: rplF	63
sRNA0449	NC_002516.2	4783857	4783992	+	antisense: secE	136
sRNA0451	NC_002516.2	4788888	4789042	+	antisense: PA4280.2	155
sRNA0453	NC_002516.2	4790142	4790259	+	antisense: PA4280.2	118
sRNA0454	NC_002516.2	4790544	4790604	+	antisense: PA4280.2	61
sRNA0455	NC_002516.2	4790802	4790850	+	antisense: PA4280.2	49
sRNA0456	NC_002516.2	4791352	4791444	+	antisense: PA4280.2	93
sRNA0457	NC_002516.2	4791601	4791710	+	antisense: PA4280.2	110
sRNA0458	NC_002516.2	4793065	4793162	+	antisense: PA4280.5	98
sRNA0459	NC_002516.2	4793534	4793702	+	antisense: PA4280.5	169
sRNA0460	NC_002516.2	4812730	4812918	+	antisense: PA4290	189
sRNA0461	NC_002516.2	4813098	4813142	+	antisense: PA4290	45
sRNA0463	NC_002516.2	4850843	4850777	-	antisense: PA4321	67
sRNA0464	NC_002516.2	4852383	4852235	-	antisense: PA4322 PA4323	149
sRNA0465	NC_002516.2	4852613	4852459	-	antisense: PA4323	155
sRNA0466	NC_002516.2	4856911	4856952	+	-	42
sRNA0470	NC_002516.2	4882162	4882067	-	antisense: PA4354	96
sRNA0471	NC_002516.2	4884773	4884891	+	antisense: PA4357	119
sRNA0472	NC_002516.2	4885113	4885189	+	antisense: PA4358	77
sRNA0473	NC_002516.2	4885286	4885498	+	antisense: PA4358	213
sRNA0475	NC_002516.2	4894933	4894497	-	antisense: bifA	437
sRNA0476	NC_002516.2	4912942	4913040	+	-	99
sRNA0477	NC_002516.2	4914687	4914727	+	-	41
sRNA0480	NC_002516.2	4991223	4991131	-	antisense: PA4459	93
sRNA0481	NC_002516.2	4997945	4998020	+	antisense: sodM	76
sRNA0482	NC_002516.2	5002212	5001903	-	antisense: PA4473	310
sRNA0483	NC_002516.2	5012393	5012341	-	-	53
sRNA0487	NC_002516.2	5059569	5059946	+	antisense: PA4518	378
sRNA0488	NC_002516.2	5060262	5060439	+	antisense: speC	178
sRNA0489	NC_002516.2	5060522	5060694	+	antisense: speC	173
sRNA0490	NC_002516.2	5060983	5061135	+	antisense: speC	153
sRNA0486	NC_002516.2	5063940	5063842	-	-	99
sRNA0491	NC_002516.2	5086914	5087353	+	antisense: PA4541.1 PA4541.2 PA4541.3	440
sRNA0492	NC_002516.2	5088381	5088638	+	antisense: clpB	258
sRNA0493	NC_002516.2	5088812	5088866	+	antisense: clpB	55
sRNA0494	NC_002516.2	5089293	5089523	+	antisense: clpB	231
sRNA0495	NC_002516.2	5098564	5098492	-	antisense: fimU	73
sRNA0496	NC_002516.2	5098833	5098753	-	antisense: pilV	81
sRNA0497	NC_002516.2	5100750	5100652	-	antisense: pilY1 pilX	99
sRNA0498	NC_002516.2	5104349	5104183	-	antisense: pilY2	167
sRNA0500	NC_002516.2	5137418	5137623	+	antisense: gdhA	206
sRNA0502	NC_002516.2	5184040	5184263	+	antisense: PA4623	224
sRNA0503	NC_002516.2	5199271	5199315	+	antisense: PA4631	45
sRNA0505	NC_002516.2	5230169	5230284	+	antisense: murI	116
sRNA0506	NC_002516.2	5264414	5264571	+	antisense: PA4690.2	158
sRNA0508	NC_002516.2	5265670	5265787	+	antisense: PA4690.2	118
sRNA0509	NC_002516.2	5266072	5266132	+	antisense: PA4690.2	61
sRNA0510	NC_002516.2	5266330	5266378	+	antisense: PA4690.2	49
sRNA0511	NC_002516.2	5266880	5266972	+	antisense: PA4690.2	93
sRNA0512	NC_002516.2	5267129	5267238	+	antisense: PA4690.2	110
sRNA0513	NC_002516.2	5268593	5268690	+	antisense: PA4690.5	98
sRNA0514	NC_002516.2	5269062	5269229	+	antisense: PA4690.5	168
sRNA0515	NC_002516.2	5269723	5269762	+	-	40
sRNA0516	NC_002516.2	5282507	5282730	+	-	224
sRNA0517	NC_002516.2	5297077	5297145	+	antisense: PA4718	69
sRNA0520	NC_002516.2	5335922	5336078	+	antisense: ftsH	157
sRNA0521	NC_002516.2	5347209	5347641	+	antisense: dnaK	433
sRNA0522	NC_002516.2	5347718	5348020	+	antisense: dnaK	303
sRNA0524	NC_002516.2	5354412	5354498	+	antisense: PA4769	87
sRNA0525	NC_002516.2	5362082	5362145	+	-	64
sRNA0528	NC_002516.2	5401807	5401723	-	-	85
sRNA0529	NC_002516.2	5418898	5418778	-	-	121
sRNA0530	NC_002516.2	5420006	5419879	-	antisense: PA4828	128
sRNA0531	NC_002516.2	5422892	5422730	-	antisense: PA4831	163
sRNA0532	NC_002516.2	5433472	5433292	-	-	181
sRNA0534	NC_002516.2	5452098	5452149	+	-	52
sRNA0535	NC_002516.2	5456373	5456451	+	-	79
sRNA0537	NC_002516.2	5464874	5464736	-	antisense: ureB ureC	139
sRNA0538	NC_002516.2	5465555	5465336	-	antisense: ureC	220
sRNA0540	NC_002516.2	5478048	5477799	-	antisense: PA4881	250
sRNA0541	NC_002516.2	5478598	5479080	+	antisense: PA4883 PA4882	483
sRNA0542	NC_002516.2	5483913	5483769	-	-	145
sRNA0545	NC_002516.2	5522225	5522138	-	-	88
sRNA0548	NC_002516.2	5548715	5548646	-	-	70
sRNA0550	NC_002516.2	5563434	5563603	+	-	170
sRNA0551	NC_002516.2	5565451	5565492	+	-	42
sRNA0552	NC_002516.2	5572221	5571959	-	-	263
sRNA0553	NC_002516.2	5580846	5580720	-	-	127
sRNA0554	NC_002516.2	5615438	5615637	+	antisense: msbA	200
sRNA0558	NC_002516.2	5672213	5672150	-	-	64
sRNA0559	NC_002516.2	5672365	5672266	-	-	100
sRNA0560	NC_002516.2	5680607	5680672	+	antisense: pilM	66
sRNA0562	NC_002516.2	5693180	5693135	-	antisense: hslU	46
sRNA0561	NC_002516.2	5694483	5694575	+	-	93
sRNA0565	NC_002516.2	5700850	5701220	+	antisense: phaF	371
sRNA0564	NC_002516.2	5702243	5702115	-	-	129
sRNA0566	NC_002516.2	5718590	5718530	-	-	61
sRNA0567	NC_002516.2	5753539	5753475	-	-	65
sRNA0568	NC_002516.2	5754227	5754185	-	-	43
sRNA0570	NC_002516.2	5775552	5775663	+	antisense: PA5126	112
sRNA0572	NC_002516.2	5787728	5787770	+	antisense: PA5139	43
sRNA0573	NC_002516.2	5788005	5788077	+	antisense: PA5139	73
sRNA0574	NC_002516.2	5788326	5788400	+	antisense: PA5139	75
sRNA0576	NC_002516.2	5817072	5817185	+	-	114
sRNA0578	NC_002516.2	5823635	5823529	-	antisense: arcA	107
sRNA0579	NC_002516.2	5824375	5824325	-	antisense: arcB	51
sRNA0580	NC_002516.2	5824712	5824593	-	antisense: arcB	120
sRNA0581	NC_002516.2	5825704	5825490	-	antisense: arcC	215
sRNA0577	NC_002516.2	5825720	5825769	+	-	50
sRNA0582	NC_002516.2	5830402	5830469	+	antisense: PA5178	68
sRNA0583	NC_002516.2	5830562	5830702	+	antisense: PA5178	141
sRNA0587	NC_002516.2	5881972	5882098	+	antisense: pepP	127
sRNA0588	NC_002516.2	5885090	5884902	-	antisense: PA5228	189
sRNA0589	NC_002516.2	5899535	5899610	+	antisense: rho	76
sRNA0592	NC_002516.2	5952458	5952595	+	antisense: glnK	138
sRNA0593	NC_002516.2	5953030	5952862	-	-	169
sRNA0595	NC_002516.2	5986314	5986145	-	antisense: PA5316.1	170
sRNA0596	NC_002516.2	6000755	6000605	-	antisense: PA5329	151
sRNA0597	NC_002516.2	6003021	6003160	+	antisense: PA5333	140
sRNA0602	NC_002516.2	6025620	6025345	-	antisense: ubiA	276
sRNA0603	NC_002516.2	6032323	6032269	-	-	55
sRNA0604	NC_002516.2	6039898	6040055	+	antisense: PA5369.2	158
sRNA0606	NC_002516.2	6041154	6041271	+	antisense: PA5369.2	118
sRNA0607	NC_002516.2	6041556	6041616	+	antisense: PA5369.2	61
sRNA0608	NC_002516.2	6041814	6041862	+	antisense: PA5369.2	49
sRNA0609	NC_002516.2	6042364	6042456	+	antisense: PA5369.2	93
sRNA0610	NC_002516.2	6042613	6042722	+	antisense: PA5369.2	110
sRNA0611	NC_002516.2	6044077	6044174	+	antisense: PA5369.5	98
sRNA0612	NC_002516.2	6044546	6044714	+	antisense: PA5369.5	169
sRNA0613	NC_002516.2	6045170	6045246	+	-	77
sRNA0615	NC_002516.2	6108293	6108463	+	antisense: PA5428	171
sRNA0616	NC_002516.2	6123606	6123676	+	-	71
sRNA0619	NC_002516.2	6177498	6177665	+	antisense: PA5486	168
sRNA0620	NC_002516.2	6177828	6177938	+	antisense: PA5486	111
sRNA0621	NC_002516.2	6178034	6178254	+	antisense: PA5487	221
sRNA0622	NC_002516.2	6182729	6182690	-	-	40
sRNA0625	NC_002516.2	6217866	6217669	-	antisense: PA5524	198
sRNA0626	NC_002516.2	6227596	6228058	+	antisense: PA5534	463
sRNA0627	NC_002516.2	6241597	6241764	+	-	168
sRNA0629	NC_002516.2	6254970	6254809	-	-	162
