# Supplementary material for: Regulatory roles of an sRNA derived from the 5´ UTR and sequence internal to lapA in Pseudomonas aeruginosa PAO1
Source: Microbiol Spectr. 2025 Apr 22;13(6):e01303-24. doi: 10.1128/spectrum.01303-24 (PMC12131859; doi:10.1128/spectrum.01303-24)
Supplement: Table S2 — Differentially expressed sRNAs in biofilms compared with planktonic state. [file spectrum.01303-24-s0003.xlsx]

## Sheet: Sheet1
Table S2 Differentially expressed sRNAs in biofilms compared with planktonic state.
Gene_id	Start	End	Strand	Antisense Genes	Length	FC(PAO_B/PAO_P)	Log2FC(PAO_B/PAO_P)	Pvalue	Padjust	Significant	Regulate	Type	PAO_P1	PAO_P2	PAO_P3	PAO_B1	PAO_B2	PAO_B3	PAO_P	PAO_B
sRNA0004	60401	60655	+	-	255	0.05	-4.30987	2.39493e-99	7.16083e-97	yes	down	sRNA	178.41	225.95	213.64	30.48	26.9	34.63	206	30.67
sRNA0005	82502	82715	+	antisense: PA0070	214	0.048	-4.39362	1.2647e-71	4.20161e-70	yes	down	sRNA	497.29	523.65	530.2	47.9	74.78	88.98	517.047	70.5533
sRNA0013	159084	158884	-	antisense: ahpF	201	0.041	-4.59949	1.26058e-82	6.2819e-81	yes	down	sRNA	226.71	234.15	245	31.29	25.54	26.59	235.287	27.8067
sRNA0014	159481	159284	-	antisense: ahpF	198	0.029	-5.12156	4.93242e-51	1.34072e-49	yes	down	sRNA	109.76	134.74	155.27	12.34	8.21	11.99	133.257	10.8467
sRNA0021	347819	347645	-	antisense: PA0306	175	0.09	-3.46595	1.03568e-12	5.16112e-12	yes	down	sRNA	36.48	41.91	41.02	11.25	7.65	11.03	39.8033	9.97667
sRNA0028	389535	389371	-	antisense: PA0346	165	12.815	3.67974	5.60697e-05	0.000109574	yes	up	sRNA	2.61	2.58	2.65	103.46	69.04	104.09	2.61333	92.1967
sRNA0036	429971	429871	-	-	101	0.205	-2.28498	0.000382528	0.000680809	yes	down	sRNA	256.25	284.09	440.36	86.36	63.08	326.32	326.9	158.587
sRNA0041	514421	514600	+	antisense: dbpA	180	101.445	6.66455	5.16418e-08	1.66031e-07	yes	up	sRNA	0	0	0	86.7	95.31	100.3	0	94.1033
sRNA0045	578022	578211	+	antisense: nirM nirC	190	0.01	-6.64152	2.41665e-90	1.80644e-88	yes	down	sRNA	554.9	526.88	964.03	17.8	17.84	21.96	681.937	19.2
sRNA0046	579684	579950	+	antisense: nirS	267	0.008	-7.04689	3.7969e-81	1.62182e-79	yes	down	sRNA	153.66	128.08	217.44	5.16	2.28	3.75	166.393	3.73
sRNA0048	588733	588914	+	-	182	0.099	-3.33813	3.09354e-19	2.31242e-18	yes	down	sRNA	253.59	307.23	408.54	52.7	56.95	158.48	323.12	89.3767
sRNA0057	689427	689536	+	-	110	0.008	-7.0366	3.33214e-08	1.09485e-07	yes	down	sRNA	459.38	278.11	176.89	13.65	0	0	304.793	4.55
sRNA0058	698940	699081	+	-	142	0.037	-4.76756	7.53301e-16	4.36046e-15	yes	down	sRNA	101.53	131.72	156.98	7.75	9.99	19.67	130.077	12.47
sRNA0059	703072	703229	+	-	158	0.112	-3.15888	1.11219e-21	9.50128e-21	yes	down	sRNA	127.25	141.18	157.85	36.4	50.98	43.38	142.093	43.5867
sRNA0063	708328	708214	-	antisense: speD	115	0.17	-2.55621	5.25883e-05	0.000104132	yes	down	sRNA	286.59	82.67	136.6	54.15	106.11	59.19	168.62	73.15
sRNA0076	738110	737690	-	antisense: PA0679	421	35.841	5.16353	6.24638e-45	1.55639e-43	yes	up	sRNA	1.48	1.61	0.75	149.01	130.16	141.34	1.28	140.17
sRNA0078	747369	747469	+	-	101	521.704	9.02709	4.58878e-14	2.54082e-13	yes	up	sRNA	0	0	0	8182.37	8452.9	8032.54	0	8222.6
sRNA0081	763494	763656	+	-	163	63.039	5.97818	1.61902e-33	2.68937e-32	yes	up	sRNA	19.32	5.44	2.79	1752.67	1528.15	1500.5	9.18333	1593.77
sRNA0085	747855	747765	-	antisense: PA0688	91	54.401	5.76556	2.27229e-06	5.80695e-06	yes	up	sRNA	0	0	0	2733.85	0	0	0	911.283
sRNA0088	805574	805685	+	-	112	10.217	3.35289	0.000154013	0.000280792	yes	up	sRNA	0	19.26	59.7	720.47	263.29	961.84	26.32	648.533
sRNA0091	863907	864034	+	-	128	0.075	-3.73199	4.25379e-18	2.76496e-17	yes	down	sRNA	332.41	454.49	365.02	18.98	110.55	99.43	383.973	76.32
sRNA0092	875959	875836	-	antisense: pmtA	124	13.814	3.78811	2.81819e-06	6.85073e-06	yes	up	sRNA	0	43.26	0	569.48	563.62	399.78	14.42	510.96
sRNA0093	881765	881470	-	antisense: PA0803	296	6.022	2.59035	1.13402e-18	8.27003e-18	yes	up	sRNA	5.31	6.26	6.9	102.82	106.7	121.31	6.15667	110.277
sRNA0098	909030	909277	+	antisense: PA0834	248	6.3	2.65532	7.58341e-16	4.36046e-15	yes	up	sRNA	4.81	5.86	12.77	172.9	114.82	147.1	7.81333	144.94
sRNA0101	950884	950763	-	-	122	0.018	-5.8052	7.03822e-23	7.01476e-22	yes	down	sRNA	385.26	603.68	610.24	24.06	10.98	34.22	533.06	23.0867
sRNA0114	1063778	1063898	+	-	121	7.486	2.90417	6.78149e-06	1.57183e-05	yes	up	sRNA	12.61	12.39	63.91	601.8	447.78	599.25	29.6367	549.61
sRNA0129	1440677	1441079	+	antisense: PA1328	403	38.754	5.27627	2.95155e-37	6.30367e-36	yes	up	sRNA	1	1.35	0.81	122.94	121.05	128.18	1.05333	124.057
sRNA0134	1463456	1463585	+	-	130	6.334	2.66301	1.28694e-10	5.19992e-10	yes	up	sRNA	67.91	66.88	68.83	897.77	870.09	1559.38	67.8733	1109.08
sRNA0137	1547535	1547273	-	antisense: gbuR	263	38.597	5.27041	1.96532e-05	4.10931e-05	yes	up	sRNA	0	0.5	0	24.14	15.2	23.78	0.166667	21.04
sRNA0139	1548236	1548066	-	antisense: gbuR	171	7.753	2.95483	2.5469e-12	1.22826e-11	yes	up	sRNA	15.65	4.4	20.36	269.12	286.93	307.6	13.47	287.883
sRNA0143	1598875	1598705	-	antisense: PA1470	171	22.045	4.46237	1.00823e-06	2.69161e-06	yes	up	sRNA	0	2.2	4.53	119.61	94.94	195.27	2.24333	136.607
sRNA0153	1733867	1733657	-	antisense: braB	211	4.542	2.18328	2.37398e-06	5.93212e-06	yes	up	sRNA	2.99	8.78	4.03	81.79	57.93	68.79	5.26667	69.5033
sRNA0161	1749375	1749743	+	antisense: PA1607	369	22.371	4.48357	2.68342e-12	1.27356e-11	yes	up	sRNA	0.47	0.23	0.95	30.23	46.28	31.36	0.55	35.9567
sRNA0173	1878616	1878269	-	antisense: PA1735	348	15.514	3.95549	1.19421e-22	1.15183e-21	yes	up	sRNA	1.33	1.54	2.95	73.41	95.13	98.95	1.94	89.1633
sRNA0174	1886493	1886170	-	antisense: PA1742	324	28.773	4.84665	3.84918e-31	5.4805e-30	yes	up	sRNA	3.4	3.29	1.87	280.78	122.24	367.75	2.85333	256.923
sRNA0175	1886796	1886556	-	antisense: PA1742	241	28.942	4.8551	4.6483e-31	6.31747e-30	yes	up	sRNA	2.61	5.74	3.96	367.06	228.49	467.32	4.10333	354.29
sRNA0176	1887057	1886950	-	antisense: PA1742	108	34.183	5.09522	7.51675e-05	0.00014336	yes	up	sRNA	0	0	0	300.94	409.08	406.35	0	372.123
sRNA0190	1997079	1997472	+	antisense: PA1837a	394	4.107	2.03801	1.56524e-22	1.46253e-21	yes	up	sRNA	18.59	18.93	17.07	207.46	213.01	259.24	18.1967	226.57
sRNA0192	2059584	2059464	-	antisense: PA1889	121	11.063	3.46772	5.83304e-07	1.61489e-06	yes	up	sRNA	12.61	37.18	25.56	718.82	436.3	939.13	25.1167	698.083
sRNA0201	2188257	2188396	+	-	140	0.106	-3.23978	2.08651e-05	4.33241e-05	yes	down	sRNA	40.22	45.31	40.74	12.41	0	21.07	42.09	11.16
sRNA0211	2328770	2328903	+	antisense: PA2117	134	0.01	-6.67641	7.00006e-07	1.8856e-06	yes	down	sRNA	28.88	42.68	51.21	0	0	0	40.9233	0
sRNA0226	2550496	2550275	-	antisense: PA2312	222	22.418	4.48658	1.93184e-10	7.7016e-10	yes	up	sRNA	0.84	2.47	0.85	76.32	90.57	104.31	1.38667	90.4
sRNA0227	2626351	2626190	-	antisense: PA2374 PA2373	162	20.231	4.3385	0.000102993	0.000192469	yes	up	sRNA	0	5.59	0	87.47	66.91	160.09	1.86333	104.823
sRNA0229	2722005	2722174	+	-	170	112.878	6.81862	2.85748e-08	9.49319e-08	yes	up	sRNA	0	0	0	113.4	110.35	171.66	0	131.803
sRNA0241	2818611	2818434	-	antisense: PA2500	178	0.162	-2.62941	2.17283e-25	2.40621e-24	yes	down	sRNA	205.85	169.17	208.33	72.34	81.97	109.12	194.45	87.81
sRNA0247	2897038	2897134	+	antisense: PA2562	97	5.871	2.55366	4.17142e-07	1.19928e-06	yes	up	sRNA	0	0	0	2401.04	0	2399.95	0	1600.33
sRNA0250	2911008	2911143	+	antisense: alkB1	136	4.828	2.27144	2.69604e-05	5.52134e-05	yes	up	sRNA	26.71	26.32	20.3	312.34	242.11	369.54	24.4433	307.997
sRNA0258	3042028	3041763	-	antisense: pfeA	266	11.768	3.55683	2.83442e-11	1.22825e-10	yes	up	sRNA	0.5	1.45	4.01	66.9	42.84	99.16	1.98667	69.6333
sRNA0261	3042834	3042394	-	antisense: pfeA PA2689	441	10.143	3.34235	1.59359e-19	1.22175e-18	yes	up	sRNA	2.22	2.63	3.28	79.7	45.99	133.16	2.71	86.2833
sRNA0262	3043420	3043021	-	antisense: PA2689	400	4.899	2.2924	3.31212e-24	3.41491e-23	yes	up	sRNA	7.72	7.44	7.79	121.62	86.97	137.59	7.65	115.393
sRNA0270	3108920	3109289	+	antisense: PA2747	370	8.941	3.16038	6.02598e-26	6.92988e-25	yes	up	sRNA	4	5.45	4.27	139.51	79.52	162.19	4.57333	127.073
sRNA0277	3116458	3116653	+	-	196	6.319	2.65965	1.34689e-16	8.05443e-16	yes	up	sRNA	22.01	27.98	23.59	374.81	548.48	384.09	24.5267	435.793
sRNA0283	3148661	3148944	+	antisense: PA2792	284	5.333	2.41503	1.2753e-20	1.03058e-19	yes	up	sRNA	15.52	18.75	9.33	263.99	183.03	256.77	14.5333	234.597
sRNA0284	3149055	3149227	+	antisense: PA2792	173	12.574	3.6524	3.66128e-11	1.56389e-10	yes	up	sRNA	4.25	6.29	8.61	233.64	170.65	265.53	6.38333	223.273
sRNA0288	3178292	3178101	-	antisense: PA2824	192	6.919	2.7905	8.48966e-11	3.47727e-10	yes	up	sRNA	5.6	12.38	5.66	163.56	131.8	171.43	7.88	155.597
sRNA0290	3233136	3232781	-	antisense: PA2880	356	92.403	6.52987	6.11859e-25	6.53378e-24	yes	up	sRNA	0.25	0.74	0.51	129.69	147.75	138.91	0.5	138.783
sRNA0299	3290751	3291014	+	antisense: PA2935	264	23.47	4.55274	3.31085e-09	1.20725e-08	yes	up	sRNA	1.52	0	0.51	48.26	42.31	49.67	0.676667	46.7467
sRNA0300	3291099	3291282	+	antisense: PA2935	184	9.939	3.31316	5.70682e-05	0.000110801	yes	up	sRNA	0	6.5	0	77.27	52.94	54.6	2.16667	61.6033
sRNA0301	3295413	3295191	-	antisense: PA2939	223	7.618	2.92943	3.62436e-09	1.30564e-08	yes	up	sRNA	3.32	4.87	1.68	70.37	65.97	83.14	3.29	73.16
sRNA0320	3493746	3493586	-	-	161	0.109	-3.20378	9.4286e-22	8.29162e-21	yes	down	sRNA	137.15	166.87	197.95	35.9	38.53	73.31	167.323	49.2467
sRNA0339	3622312	3622564	+	antisense: PA3234	253	4.998	2.32143	4.32469e-07	1.21989e-06	yes	up	sRNA	4.54	4.43	5.17	79.52	31.74	102.72	4.71333	71.3267
sRNA0348	3673001	3672564	-	-	438	20.488	4.35671	1.04743e-60	3.13181e-59	yes	up	sRNA	4.5	5.16	5.76	292.67	340.16	314.05	5.14	315.627
sRNA0350	3673053	3673189	+	antisense: oprO	137	41.627	5.37945	3.7731e-07	1.0953e-06	yes	up	sRNA	12.85	0	0	461.85	508.35	431.33	4.28333	467.177
sRNA0367	3780493	3780867	+	antisense: PA3372	375	7.683	2.94161	1.38424e-21	1.14969e-20	yes	up	sRNA	6.42	3.32	3.47	93.83	103.35	108.43	4.40333	101.87
sRNA0370	3803485	3803366	-	-	120	0.024	-5.39991	4.84636e-06	1.15005e-05	yes	down	sRNA	92.5	51.94	187.52	8.72	0	9.36	110.653	6.02667
sRNA0380	4018411	4018303	-	antisense: glpM	109	63.955	5.99898	1.33621e-06	3.47415e-06	yes	up	sRNA	0	0	0	630.46	633.61	706.28	0	656.783
sRNA0391	4087257	4087526	+	antisense: PA3649 opr86	270	4.108	2.03827	9.51526e-08	2.90313e-07	yes	up	sRNA	7.63	8.35	6.75	76.61	122.62	70.45	7.57667	89.8933
sRNA0392	4087585	4088013	+	antisense: PA3649	429	7.387	2.8849	5.54062e-33	8.71919e-32	yes	up	sRNA	4.48	6.9	6.51	129.72	114.24	160.59	5.96333	134.85
sRNA0394	4131248	4131535	+	antisense: PA3689	288	6.336	2.66364	6.86864e-36	1.28358e-34	yes	up	sRNA	16.62	16.93	18.84	366.42	254.82	378.73	17.4633	333.323
sRNA0395	4142569	4142403	-	-	167	0.174	-2.52383	2.81105e-20	2.21185e-19	yes	down	sRNA	146.17	163.58	218.19	81.16	67.8	102.8	175.98	83.92
sRNA0398	4179275	4179128	-	-	148	0.049	-4.36129	6.23136e-76	2.32897e-74	yes	down	sRNA	799.68	977.27	1025.62	131.94	93.84	135.91	934.19	120.563
sRNA0409	4364444	4364273	-	antisense: PA3896	172	4.304	2.10552	7.52761e-05	0.00014336	yes	up	sRNA	8.72	12.89	4.41	103.15	119.35	89.46	8.67333	103.987
sRNA0412	4411118	4411284	+	antisense: PA3934	167	0.035	-4.8288	4.86407e-10	1.86456e-09	yes	down	sRNA	24.78	41.51	40.13	0	7.01	3.81	35.4733	3.60667
sRNA0417	4444864	4444731	-	-	134	42.766	5.4184	2.73874e-32	4.09442e-31	yes	up	sRNA	50.54	42.68	21.95	4806.14	2699.1	5373.85	38.39	4293.03
sRNA0433	4545708	4546113	+	antisense: PA4068	406	0.079	-3.65555	2.99972e-95	4.48458e-93	yes	down	sRNA	73.15	80.02	85.77	21.46	17.03	19.4	79.6467	19.2967
sRNA0460	4812730	4812918	+	antisense: PA4290	189	4.068	2.02418	1.96072e-10	7.71387e-10	yes	up	sRNA	13.38	33.61	19.56	278.12	222.71	267.4	22.1833	256.077
sRNA0470	4882162	4882067	-	antisense: PA4354	96	76.946	6.26578	4.27661e-07	1.21782e-06	yes	up	sRNA	0	0	0	1314.52	0	2180.47	0	1165
sRNA0473	4885286	4885498	+	antisense: PA4358	213	5.553	2.47331	2.64654e-08	8.89118e-08	yes	up	sRNA	3.86	4.73	9.76	80.2	85.93	125.65	6.11667	97.26
sRNA0476	4912942	4913040	+	-	99	90.136	6.49404	1.50531e-07	4.54634e-07	yes	up	sRNA	0	0	0	1445.73	2053.27	1301.52	0	1600.17
sRNA0487	5059569	5059946	+	antisense: PA4518	378	8.889	3.15198	2.83763e-18	1.9283e-17	yes	up	sRNA	4.97	4.36	5.7	128.34	173.28	88.97	5.01	130.197
sRNA0488	5060262	5060439	+	antisense: speC	178	6.331	2.66244	9.45539e-12	4.28358e-11	yes	up	sRNA	13.22	7.44	22.94	233.59	256.59	275.76	14.5333	255.313
sRNA0500	5137418	5137623	+	antisense: gdhA	206	0.027	-5.22757	3.44423e-85	2.05965e-83	yes	down	sRNA	250.98	218.64	300.01	22.54	16.26	20.12	256.543	19.64
sRNA0502	5184040	5184263	+	antisense: PA4623	224	85.419	6.41648	6.89078e-29	8.58477e-28	yes	up	sRNA	1.63	2.4	1.65	518.01	394.7	509.01	1.89333	473.907
sRNA0530	5420006	5419879	-	antisense: PA4828	128	57.961	5.85701	4.69438e-06	1.12289e-05	yes	up	sRNA	0	0	0	189.8	170.08	397.72	0	252.533
sRNA0540	5478048	5477799	-	antisense: PA4881	250	12.331	3.62417	2.19487e-29	2.85333e-28	yes	up	sRNA	9.4	9.74	14.26	415.95	254.48	558.65	11.1333	409.693
sRNA0541	5478598	5479080	+	antisense: PA4883 PA4882	483	8.707	3.12213	1.22586e-14	6.91571e-14	yes	up	sRNA	1.62	2.68	2.22	66.49	25.11	90.21	2.17333	60.6033
sRNA0552	5572221	5571959	-	-	263	0.171	-2.5438	1.46249e-18	1.04116e-17	yes	down	sRNA	59.79	73.66	48.58	30.84	37.05	23.78	60.6767	30.5567
sRNA0554	5615438	5615637	+	antisense: msbA	200	17.285	4.11144	2.59495e-18	1.8044e-17	yes	up	sRNA	7.21	1.18	7.3	229.65	279.31	256.89	5.23	255.283
sRNA0576	5817072	5817185	+	-	114	0.068	-3.86926	4.97896e-09	1.77227e-08	yes	down	sRNA	195.08	226.01	287.33	45.32	79.54	0	236.14	41.62
sRNA0578	5823635	5823529	-	antisense: arcA	107	0.03	-5.07406	1.11456e-12	5.46318e-12	yes	down	sRNA	464.4	352.45	728.75	15.81	22.69	71.49	515.2	36.6633
sRNA0580	5824712	5824593	-	antisense: arcB	120	0.003	-8.42397	7.5652e-12	3.47999e-11	yes	down	sRNA	449.27	311.62	709.88	0	0	9.36	490.257	3.12
sRNA0581	5825704	5825490	-	antisense: arcC	215	0.015	-6.04556	5.53936e-95	5.5209e-93	yes	down	sRNA	309.25	325.94	503.06	15.74	13.14	20.59	379.417	16.49
sRNA0587	5881972	5882098	+	antisense: pepP	127	0.174	-2.51975	0.000282727	0.000506199	yes	down	sRNA	67.46	37.94	127	13.15	35.45	55.25	77.4667	34.6167
sRNA0588	5885090	5884902	-	antisense: PA5228	189	0.103	-3.2741	5.14319e-36	1.02521e-34	yes	down	sRNA	190.25	211.89	160.97	65.3	36.42	63.61	187.703	55.11
sRNA0593	5953030	5952862	-	-	169	181.308	7.5023	7.44928e-27	8.90934e-26	yes	up	sRNA	9.41	2.32	0	1577.29	2521.48	1751.1	3.91	1949.96
sRNA0595	5986314	5986145	-	antisense: PA5316.1	170	0.206	-2.28023	5.40573e-06	1.27269e-05	yes	down	sRNA	29.8	29.36	34.81	25.2	6.49	21.24	31.3233	17.6433
sRNA0602	6025620	6025345	-	antisense: ubiA	276	4.432	2.148	4.79848e-17	2.92805e-16	yes	up	sRNA	8.56	11.83	10.02	144.05	112.42	146.61	10.1367	134.36
sRNA0615	6108293	6108463	+	antisense: PA5428	171	0.03	-5.04471	1.09012e-38	2.50727e-37	yes	down	sRNA	158.72	149.75	171.97	14.07	8.44	17.28	160.147	13.2633
sRNA0621	6178034	6178254	+	antisense: PA5487	221	4.229	2.08028	8.79111e-06	2.02195e-05	yes	up	sRNA	5.97	5.85	1.73	64.35	43.16	60.93	4.51667	56.1467
sRNA0625	6217866	6217669	-	antisense: PA5524	198	4.41	2.14089	6.58631e-07	1.7983e-06	yes	up	sRNA	12.47	3.67	10.1	125.48	78.63	127.94	8.74667	110.683
sRNA0626	6227596	6228058	+	antisense: PA5534	463	13.69	3.7751	3.08567e-35	5.42715e-34	yes	up	sRNA	1.1	2.42	3.81	102.5	93.31	108.96	2.44333	101.59
sRNA0629	6254970	6254809	-	-	162	0.185	-2.43095	4.44585e-13	2.26127e-12	yes	down	sRNA	209.95	260.14	201.08	63.42	160.58	116.82	223.723	113.607
